# Supplementary material for: HMGB1-BoxA gene therapy in reversing cisplatin resistance in non-small cell lung cancer
Source: PLoS One. 2025 Jun 25;20(6):e0327144. doi: 10.1371/journal.pone.0327144 (PMC12193834; doi:10.1371/journal.pone.0327144)
Supplement: S1 File — (XLSX) [file pone.0327144.s007.xlsx]

## Sheet: Fig1A,1B
				MTT_OD570, A549_24 h							MTT_OD570, H460_24 h						MTT_OD570, H460_24 h
				A549/Cis-S	A549/Cis-S/BoxA	A549/Cis-R	A549/Cis-R/BoxA			Expt#1	H460/Cis-S	H460/Cis-S/BoxA	H460/Cis-R	H460/Cis-R/BoxA		Expt#2	H460/Cis-S	H460/Cis-S/BoxA	H460/Cis-R	H460/Cis-R/BoxA
				0.295	0.243	0.432	0.356				0.772	0.563	0.689	0.578			1.02	0.867	0.995	0.843
				0.315	0.24	0.438	0.399				0.633	0.584	0.645	0.531			1.066	0.865	0.99	0.884
				0.305	0.238	0.422	0.382				0.63	0.559	0.633	0.58			1.011	0.863	0.964	0.865
			Mean	0.305		0.430667				Mean	0.678333		0.655667			Mean	1.03233		0.983
			Fig. 1A	Cell viability (% of control), 24 h						Fig. 1B	Cell viability (% of control), 24 h					Fig. 1B	Cell viability (% of control), 24 h
				A549/Cis-S	A549/Cis-S/BoxA	A549/Cis-R	A549/Cis-R/BoxA			Expt#1	H460/Cis-S	H460/Cis-S/BoxA	H460/Cis-R	H460/Cis-R/BoxA		Expt#2	H460/Cis-S	H460/Cis-S/BoxA	H460/Cis-R	H460/Cis-R/BoxA
				96.7213	79.6721	100.31	82.6625				113.808	82.998	105.084	88.155			98.8053	83.9845	101.221	85.7579
				103.279	78.6885	101.703	92.6471				93.317	86.093	98.373	80.986			103.261	83.7908	100.712	89.9288
				100	78.0328	97.9876	88.6997				92.875	82.408	96.543	88.46			97.9335	83.597	98.0671	87.9959
			Mean	100	78.7978	100	88.0031			Mean	100	83.833	100	85.867		Mean	100	83.7908	100	87.8942
			SD	3.27869	0.825119	1.87684	5.02858			SD	11.9601	1.97932	4.49695	4.22982		SD	2.85773	0.193735	1.69313	2.08732
				MTT_OD570, A549_48 h							MTT_OD570, H460_48 h						MTT_OD570, H460_48 h
				A549/Cis-S	A549/Cis-S/BoxA	A549/Cis-R	A549/Cis-R/BoxA			Expt#1	H460/Cis-S	H460/Cis-S/BoxA	H460/Cis-R	H460/Cis-R/BoxA		Expt#2	H460/Cis-S	H460/Cis-S/BoxA	H460/Cis-R	H460/Cis-R/BoxA
				0.36	0.308	0.53	0.416				1.273	1.157	1.266	0.896			1.23	1.139	1.29	1.071
				0.387	0.312	0.562	0.451				1.217	1.109	1.214	0.971			1.259	1.13	1.274	1.053
				0.377	0.289	0.52	0.456				1.232	1.108	1.208	0.974			1.234	1.104	1.263	1.074
			Mean	0.374667		0.537333				Mean	1.24067		1.22933			Mean	1.241		1.27567
			Fig. 1A	Cell viability (% of control), 48 h						Fig. 1B	Cell viability (% of control), 48 h					Fig. 1B	Cell viability (% of control), 48 h
				A549/Cis-S	A549/Cis-S/BoxA	A549/Cis-R	A549/Cis-R/BoxA			Expt#1	H460/Cis-S	H460/Cis-S/BoxA	H460/Cis-R	H460/Cis-R/BoxA		Expt#2	H460/Cis-S	H460/Cis-S/BoxA	H460/Cis-R	H460/Cis-R/BoxA
				96.0854	82.2064	98.6352	77.4194				102.606	93.2563	102.983	72.885			99.1136	91.7808	101.124	83.9561
				103.292	83.274	104.591	83.933				98.0924	89.3874	98.7527	78.9859			101.45	91.0556	99.8693	82.5451
				100.623	77.1352	96.7742	84.8635				99.3015	89.3068	98.2646	79.2299			99.4359	88.9605	99.0071	84.1913
			Mean	100	80.8719	100	82.072			Mean	100	90.6502	100	77.0336		Mean	100	90.599	100	83.5641
			SD	3.64334	3.27977	4.083	4.05605			SD	2.33651	2.25733	2.59452	3.59486		SD	1.26639	1.46455	1.0643	0.890345
				MTT_OD570, A549_72 h							MTT_OD570, H460_72 h						MTT_OD570, H460_72 h
				A549/Cis-S	A549/Cis-S/BoxA	A549/Cis-R	A549/Cis-R/BoxA			Expt#1	H460/Cis-S	H460/Cis-S/BoxA	H460/Cis-R	H460/Cis-R/BoxA		Expt#2	H460/Cis-S	H460/Cis-S/BoxA	H460/Cis-R	H460/Cis-R/BoxA
				0.501	0.429	0.567	0.528				1.476	1.116	1.586	1.127			1.564	1.153	1.583	1.138
				0.499	0.42	0.605	0.505				1.349	1.224	1.422	1.173			1.584	1.379	1.534	1.126
				0.55	0.408	0.637	0.534				1.337	1.218	1.401	1.15			1.559	1.373	1.56	1.129
			Mean	0.516667		0.603				Mean	1.38733		1.46967			Mean	1.569		1.559
			Fig. 1A	Cell viability (% of control), 72 h						Fig. 1B	Cell viability (% of control), 72 h					Fig. 1B	Cell viability (% of control), 72 h
				A549/Cis-S	A549/Cis-S/BoxA	A549/Cis-R	A549/Cis-R/BoxA			Expt#1	H460/Cis-S	H460/Cis-S/BoxA	H460/Cis-R	H460/Cis-R/BoxA		Expt#2	H460/Cis-S	H460/Cis-S/BoxA	H460/Cis-R	H460/Cis-R/BoxA
				96.9677	83.0323	94.0299	87.5622				106.391	80.4421	107.916	76.6841			99.6813	73.4863	101.539	72.9955
				96.5806	81.2903	100.332	83.7479				97.2369	88.2268	96.7566	79.814			100.956	87.8904	98.3964	72.2258
				106.452	78.9677	105.638	88.5572				96.3719	87.7943	95.3277	78.249			99.3627	87.508	100.064	72.4182
			Mean	100	81.0968	100	86.6224			Mean	100	85.4877	100	78.249		Mean	100	82.9616	100	72.5465
			SD	5.59061	2.03916	5.81141	2.53863			SD	5.5518	4.37501	6.89225	1.56498		SD	0.84312	8.20803	1.57248	0.400575
			Bar graphs for figure 1A were plotted using all values of cell viability (% of control).							Bar graphs for figure 1B were plotted using all values of cell viability (% of control) from expt#1 and expt#2

## Sheet: Fig1D, 1F
Fig 1D
	Sample (#n)		Colony number	Average (control)	colony formimg (% of control)	Mean	SD
	#1	A549/Cis-S	50	51	98.0392	100	7.06971
	#2	A549/Cis-S	55		107.843
	#3	A549/Cis-S	48		94.1176
	#1	A549/Cis-S/BoxA	27		52.9412	55.5556	2.26412
	#2	A549/Cis-S/BoxA	29		56.8627
	#3	A549/Cis-S/BoxA	29		56.8627
	#1	A549/Cis-R	77	74	104.054	100	7.02183
	#2	A549/Cis-R	77		104.054
	#3	A549/Cis-R	68		91.8919
	#1	A549/Cis-R/BoxA	55		74.3243	72.973	2.34061
	#2	A549/Cis-R/BoxA	55		74.3243
	#3	A549/Cis-R/BoxA	52		70.2703
Fig 1F
	Sample (#n)		Colony number	Average (control)	colony formimg (% of control)	Mean	SD
	#1	H460/Cis-S	354	354	100	100	2.54237
	#2	H460/Cis-S	345		97.4576
	#3	H460/Cis-S	363		102.542
	#1	H460/Cis-S/BoxA	184		51.9774	55.0847	4.00493
	#2	H460/Cis-S/BoxA	190		53.6723
	#3	H460/Cis-S/BoxA	211		59.6045
	#1	H460/Cis-R	200	194	103.093	100	3.38012
	#2	H460/Cis-R	187		96.3918
	#3	H460/Cis-R	195		100.515
	#1	H460/Cis-R/BoxA	125		64.433	65.9794	8.60994
	#2	H460/Cis-R/BoxA	146		75.2577
	#3	H460/Cis-R/BoxA	113		58.2474
	Bar graphs for figure 1D and 1F were generated using triplicate values of colony forming (% of control) for each sample group.

## Sheet: Fig2A, 2B
Fig 2A
	Expt #1	A549/Cis-S	MTT_OD570, 24 h					Expt #1	A549/Cis-S/BoxA	MTT_OD570, 24 h					Expt #1	A549/Cis-R	MTT_OD570, 24 h					Expt #1	A549/Cis-R/BoxA	MTT_OD570, 24 h
		Cisplatin (ug/ml) >>	0	10	20	30			Cisplatin (ug/ml) >>	0	10	20	30			Cisplatin (ug/ml) >>	0	10	20	30			Cisplatin (ug/ml) >>	0	10	20	30
			0.526	0.401	0.301	0.253				0.4299	0.24	0.252	0.161				0.594	0.566	0.527	0.418				0.48	0.387	0.355	0.251
			0.461	0.465	0.303	0.253				0.422	0.27	0.224	0.174				0.528	0.563	0.461	0.402				0.494	0.408	0.369	0.219
			0.48	0.467	0.319	0.23				0.406	0.246	0.219	0.162				0.538	0.507	0.528	0.401				0.428	0.405	0.35	0.304
		Mean	0.489													Mean	0.553333
		A549/Cis-S	cell viability (% of control_untreated cells), 24 h						A549/Cis-S/BoxA	cell viability (% of control_untreated cells, A549/Cis-S), 24 h						A549/Cis-R	cell viability (% of control_untreated cells), 24 h						A549/Cis-R/BoxA	cell viability (% of control_untreated cells, A549/Cis-R), 24 h
		Cisplatin (ug/ml) >>	0	10	20	30			Cisplatin (ug/ml) >>	0	10	20	30			Cisplatin (ug/ml) >>	0	10	20	30			Cisplatin (ug/ml) >>	0	10	20	30
			107.566	82.0041	61.5542	51.7382				87.9141	49.0798	51.5337	32.9243				107.349	102.289	95.241	75.5422				86.747	69.9398	64.1566	45.3614
			94.274	95.092	61.9632	51.7382				86.2986	55.2147	45.8078	35.5828				95.4217	101.747	83.3133	72.6506				89.2771	73.7349	66.6867	39.5783
			98.1595	95.501	65.2352	47.0348				83.0266	50.3067	44.7853	33.1288				97.2289	91.6265	95.4217	72.4699				77.3494	73.1928	63.253	54.9398
		Mean	100	90.8657	62.9175	50.1704			Mean	85.7464	51.5337	47.3756	33.8787			Mean	100	98.5542	91.3253	73.5542			Mean	84.4578	72.2892	64.6988	46.6265
		SD	6.83467	7.67711	2.01754	2.71555			SD	2.49011	3.24632	3.63717	1.47938			SD	6.42859	6.00569	6.93923	1.72399			SD	6.28472	2.05262	1.77991	7.75847
	Expt #2	A549/Cis-S	MTT_OD570, 24 h					Expt #2	A549/Cis-S/BoxA	MTT_OD570, 24 h					Expt #2	A549/Cis-R	MTT_OD570, 24 h					Expt #2	A549/Cis-R/BoxA	MTT_OD570, 24 h
		Cisplatin (ug/ml) >>	0	10	20	30			Cisplatin (ug/ml) >>	0	10	20	30			Cisplatin (ug/ml) >>	0	10	20	30			Cisplatin (ug/ml) >>	0	10	20	30
			0.592	0.526	0.37	0.294				0.434	0.29	0.219	0.182				0.403	0.384	0.386	0.317				0.37	0.282	0.242	0.15
			0.587	0.565	0.322	0.325				0.404	0.309	0.198	0.198				0.378	0.392	0.384	0.306				0.357	0.252	0.241	0.18
			0.476	0.576	0.347	0.298				0.406	0.302	0.273	0.19				0.448	0.402	0.383	0.2891				0.321	0.293	0.237	0.153
		Mean	0.551667													Mean	0.409667
		A549/Cis-S	cell viability (% of control_untreated cells), 24 h						A549/Cis-S/BoxA	cell viability (% of control_untreated cells, A549/Cis-S), 24 h						A549/Cis-R	cell viability (% of control_untreated cells), 24 h						A549/Cis-R/BoxA	cell viability (% of control_untreated cells, A549/Cis-R), 24 h
		Cisplatin (ug/ml) >>	0	10	20	30			Cisplatin (ug/ml) >>	0	10	20	30			Cisplatin (ug/ml) >>	0	10	20	30			Cisplatin (ug/ml) >>	0	10	20	30
			107.311	95.3474	67.0695	53.2931				78.6707	52.568	39.6979	32.9909				98.3727	93.7347	94.2229	77.38				90.3173	68.8365	59.0724	36.6151
			106.405	102.417	58.3686	58.9124				73.2326	56.0121	35.8912	35.8912				92.2701	95.6876	93.7347	74.6949				87.144	61.5134	58.8283	43.9382
			86.284	104.411	62.9003	54.0181				73.5952	54.7432	49.4864	34.4411				109.357	98.1286	93.4906	70.5696				78.3564	71.5216	57.8519	37.3474
		Mean	100	100.725	62.7795	55.4079			Mean	75.1662	54.4411	41.6918	34.4411			Mean	100	95.8503	93.8161	74.2148			Mean	85.2726	67.2905	58.5842	39.3002
		SD	11.8871	4.76269	4.35171	3.05659			SD	3.04042	1.74182	7.01349	1.45015			SD	8.65899	2.20142	0.37287	3.43049			SD	6.19619	5.18008	0.64583	4.03321
	Expt #3	A549/Cis-S	MTT_OD570, 24 h					Expt #3	A549/Cis-S/BoxA	MTT_OD570, 24 h					Expt #3	A549/Cis-R	MTT_OD570, 24 h					Expt #3	A549/Cis-R/BoxA	MTT_OD570, 24 h
		Cisplatin (ug/ml) >>	0	10	20	30			Cisplatin (ug/ml) >>	0	10	20	30			Cisplatin (ug/ml) >>	0	10	20	30			Cisplatin (ug/ml) >>	0	10	20	30
			0.446	0.394	0.289	0.221				0.3501	0.238	0.187	0.152				0.484	0.461	0.481	0.31				0.386	0.33	0.321	0.185
			0.446	0.397	0.307	0.209				0.37	0.24	0.208	0.178				0.487	0.454	0.394	0.353				0.38	0.378	0.32	0.196
			0.434	0.393	0.294	0.214				0.319	0.247	0.206	0.14				0.479	0.48	0.471	0.36				0.403	0.345	0.319	0.195
		Mean	0.442													Mean	0.483333
		A549/Cis-S	cell viability (% of control_untreated cells), 24 h						A549/Cis-S/BoxA	cell viability (% of control_untreated cells, A549/Cis-S), 24 h						A549/Cis-R	cell viability (% of control_untreated cells), 24 h						A549/Cis-R/BoxA	cell viability (% of control_untreated cells, A549/Cis-R), 24 h
		Cisplatin (ug/ml) >>	0	10	20	30			Cisplatin (ug/ml) >>	0	10	20	30			Cisplatin (ug/ml) >>	0	10	20	30			Cisplatin (ug/ml) >>	0	10	20	30
			100.905	89.1403	65.3846	50				79.2081	53.8462	42.3077	34.3891				100.138	95.3793	99.5172	64.1379				79.8621	68.2759	66.4138	38.2759
			100.905	89.819	69.457	47.2851				83.7104	54.2986	47.0588	40.2715				100.759	93.931	81.5172	73.0345				78.6207	78.2069	66.2069	40.5517
			98.19	88.914	66.5158	48.4163				72.1719	55.8824	46.6063	31.6742				99.1034	99.3103	97.4483	74.4828				83.3793	71.3793	66	40.3448
		Mean	100	89.2911	67.1192	48.5671			Mean	78.3635	54.6757	45.3243	35.4449			Mean	100	96.2069	92.8276	70.5517			Mean	80.6207	72.6207	66.2069	39.7241
		SD	1.56747	0.470965	2.10217	1.36374			SD	5.81542	1.06919	2.62222	4.39481			SD	0.836162	2.78351	9.84952	5.60151			SD	2.46835	5.08056	0.206897	1.2585
Fig 2B
	Expt #1	H460/Cis-S	MTT_OD570, 24 h					Expt #1	H460/Cis-S/BoxA	MTT_OD570, 24 h					Expt #1	H460/Cis-R	MTT_OD570, 24 h					Expt #1	H460/Cis-R/BoxA	MTT_OD570, 24 h
		Cisplatin (ug/ml) >>	0	10	20	30			Cisplatin (ug/ml) >>	0	10	20	30			Cisplatin (ug/ml) >>	0	10	20	30			Cisplatin (ug/ml) >>	0	10	20	30
			1.02	0.86	0.55	0.363				0.867	0.623	0.403	0.268				0.995	0.813	0.759	0.726				0.843	0.525	0.594	0.43
			1.066	0.832	0.501	0.347				0.865	0.619	0.356	0.276				0.99	0.862	0.729	0.67				0.884	0.59	0.594	0.418
			1.011	0.858	0.555	0.385				0.863	0.612	0.385	0.259				0.964	0.834	0.74	0.699				0.865	0.505	0.535	0.47
		Mean	1.03233													Mean	0.983
		H460/Cis-S	cell viability (% of control_untreated cells, H460/Cis-S), 24 h						H460/Cis-S/BoxA	cell viability (% of control_untreated cells, H460/Cis-S), 24 h						H460/Cis-R	cell viability (% of control_untreated cells), 24 h						H460/Cis-R/BoxA	cell viability (% of control_untreated cells, H460/Cis-R), 24 h
		Cisplatin (ug/ml) >>	0	10	20	30			Cisplatin (ug/ml) >>	0	10	20	30			Cisplatin (ug/ml) >>	0	10	20	30			Cisplatin (ug/ml) >>	0	10	20	30
			98.8053	83.3064	53.2774	35.1631				83.9845	60.3487	39.0378	25.9606				101.221	82.706	77.2126	73.8555				85.7579	53.4079	60.4273	43.7436
			103.261	80.5941	48.5308	33.6132				83.7908	59.9613	34.485	26.7356				100.712	87.6907	74.1607	68.1587				89.9288	60.0203	60.4273	42.5229
			97.9335	83.1127	53.7617	37.2942				83.597	59.2832	37.2942	25.0888				98.0671	84.8423	75.2798	71.1089				87.9959	51.3733	54.4252	47.8128
		Mean	100	82.3377	51.8566	35.3568			Mean	83.7908	59.8644	36.939	25.9283			Mean	100	85.0797	75.551	71.041			Mean	87.8942	54.9339	58.4266	44.6931
		SD	2.85774	1.51313	2.89039	1.84812			SD	0.193736	0.539338	2.29708	0.823852			SD	1.69311	2.50083	1.54392	2.84903			SD	2.08731	4.52095	3.46528	2.76983
	Expt #2	H460/Cis-S	MTT_OD570, 24 h					Expt #2	H460/Cis-S/BoxA	MTT_OD570, 24 h					Expt #2	H460/Cis-R	MTT_OD570, 24 h					Expt #2	H460/Cis-R/BoxA	MTT_OD570, 24 h
		Cisplatin (ug/ml) >>	0	10	20	30			Cisplatin (ug/ml) >>	0	10	20	30			Cisplatin (ug/ml) >>	0	10	20	30			Cisplatin (ug/ml) >>	0	10	20	30
			0.772	0.547	0.362	0.206				0.653	0.483	0.201	0.107				0.689	0.615	0.527	0.577				0.578	0.4	0.345	0.309
			0.633	0.528	0.367	0.216				0.584	0.442	0.197	0.107				0.645	0.572	0.56	0.55				0.531	0.404	0.333	0.327
			0.63	0.518	0.388	0.302				0.559	0.42	0.214	0.151				0.633	0.568	0.585	0.522				0.58	0.394	0.369	0.357
		Mean	0.678333													Mean	0.655667
		H460/Cis-S	cell viability (% of control_untreated cells, H460/Cis-S), 24 h						H460/Cis-S/BoxA	cell viability (% of control_untreated cells, H460/Cis-S), 24 h						H460/Cis-R	cell viability (% of control_untreated cells), 24 h						H460/Cis-R/BoxA	cell viability (% of control_untreated cells, H460/Cis-R), 24 h
		Cisplatin (ug/ml) >>	0	10	20	30			Cisplatin (ug/ml) >>	0	10	20	30			Cisplatin (ug/ml) >>	0	10	20	30			Cisplatin (ug/ml) >>	0	10	20	30
			113.808	80.6388	53.3661	30.3686				96.2654	71.2039	29.6314	15.774				105.084	93.7977	80.3762	88.002				88.1546	61.0066	52.6182	47.1276
			93.317	77.8378	54.1032	31.8428				86.0934	65.1597	29.0418	15.774				98.3732	87.2395	85.4093	83.8841				80.9863	61.6167	50.788	49.8729
			92.8747	76.3636	57.199	44.5209				82.4079	61.9165	31.5479	22.2604				96.543	86.6294	89.2222	79.6136				88.4596	60.0915	56.2786	54.4484
		Mean	100	78.2801	54.8894	35.5774			Mean	88.2555	66.0934	30.0737	17.9361			Mean	100	89.2222	85.0025	83.8332			Mean	85.8668	60.9049	53.2283	50.483
		SD	11.9604	2.17163	2.03383	7.78028			SD	7.17731	4.7136	1.3103	3.74497			SD	4.49687	3.97422	4.43698	4.19444			SD	4.22941	0.76765	2.79567	3.69833
	Expt #3	H460/Cis-S	MTT_OD570, 24 h					Expt #3	H460/Cis-S/BoxA	MTT_OD570, 24 h					Expt #3	H460/Cis-R	MTT_OD570, 24 h					Expt #3	H460/Cis-R/BoxA	MTT_OD570, 24 h
		Cisplatin (ug/ml) >>	0	10	20	30			Cisplatin (ug/ml) >>	0	10	20	30			Cisplatin (ug/ml) >>	0	10	20	30			Cisplatin (ug/ml) >>	0	10	20	30
			0.969	0.785	0.476	0.342				0.759	0.679	0.377	0.207				0.877	0.844	0.793	0.755				0.744	0.561	0.501	0.421
			0.889	0.748	0.519	0.345				0.737	0.677	0.365	0.217				0.89	0.854	0.811	0.769				0.734	0.557	0.49	0.407
		Meran	0.929													Mean	0.8835
		H460/Cis-S	cell viability (% of control_untreated cells, H460/Cis-S), 24 h						H460/Cis-S/BoxA	cell viability (% of control_untreated cells, H460/Cis-S), 24 h						H460/Cis-R	cell viability (% of control_untreated cells), 24 h						H460/Cis-R/BoxA	cell viability (% of control_untreated cells, H460/Cis-R), 24 h
		Cisplatin (ug/ml) >>	0	10	20	30			Cisplatin (ug/ml) >>	0	10	20	30			Cisplatin (ug/ml) >>	0	10	20	30			Cisplatin (ug/ml) >>	0	10	20	30
			104.306	84.4995	51.2379	36.8138				81.7008	73.0893	40.5813	22.282				99.2643	95.5291	89.7566	85.4556				84.2105	63.4975	56.7063	47.6514
			95.6943	80.5167	55.8665	37.1367				79.3326	72.8741	39.2896	23.3584				100.736	96.661	91.794	87.0402				83.0787	63.0447	55.4612	46.0668
		Mean	100	82.5081	53.5522	36.9752			Mean	80.5167	72.9817	39.9354	22.8202			Mean	100	96.0951	90.7753	86.2479			Mean	83.6446	63.2711	56.0838	46.8591
		SD	6.08919	2.81625	3.27294	0.228344			SD	1.67453	0.15223	0.913378	0.761148			SD	1.04045	0.800347	1.44063	1.12049			SD	0.800347	0.320139	0.880382	1.12049
	Bar graphs for figure 2A and 2B were plotted using values of cell viability (% of control_untreated cells) from experiment #1, #2 and #3.

## Sheet: Fig2D, 2F
Fig 2D
	#n	Sample	Conditions	Colony number	Average	Colony forming (% of A549/Cis-R_untreated cells)	Mean	SD
	#1	A549/Cis-R	Untreated	73	74.3333	98.2063	100	6.9035
	#2	A549/Cis-R	Untreated	70		94.1704
	#3	A549/Cis-R	Untreated	80		107.623
	#1	A549/Cis-R/BoxA	Untreated	52		69.9552	70.852	2.80045
	#2	A549/Cis-R/BoxA	Untreated	55		73.991
	#3	A549/Cis-R/BoxA	Untreated	51		68.6099
	#1	A549/Cis-R	pretreated cisplatin	62		83.4081	98.6547	15.4757
	#2	A549/Cis-R	pretreated cisplatin	85		114.35
	#3	A549/Cis-R	pretreated cisplatin	73		98.2063
	#1	A549/Cis-R/BoxA	pretreated cisplatin	12		16.1435	15.6951	0.776704
	#2	A549/Cis-R/BoxA	pretreated cisplatin	11		14.7982
	#3	A549/Cis-R/BoxA	pretreated cisplatin	12		16.1435
Fig 2F
	#n	Sample	Conditions	Colony number	Average	Colony forming (% of H460/Cis-R_untreated cells)	Mean	SD
	#1	H460/Cis-R	Untreated	385	368.333	104.525	100	6.69622
	#2	H460/Cis-R	Untreated	380		103.167
	#3	H460/Cis-R	Untreated	340		92.3077
	#1	H460/Cis-R/BoxA	Untreated	291		79.0045	76.8326	2.48828
	#2	H460/Cis-R/BoxA	Untreated	273		74.1176
	#3	H460/Cis-R/BoxA	Untreated	285		77.3756
	#1	H460/Cis-R	pretreated cisplatin	409		111.041	106.697	3.7717
	#2	H460/Cis-R	pretreated cisplatin	384		104.253
	#3	H460/Cis-R	pretreated cisplatin	386		104.796
	#1	H460/Cis-R/BoxA	pretreated cisplatin	120		32.5792	31.4932	3.13101
	#2	H460/Cis-R/BoxA	pretreated cisplatin	125		33.9367
	#3	H460/Cis-R/BoxA	pretreated cisplatin	103		27.9638
	Bar graphs for figure 2D nad 2F were generated using triplicate values of colony forming (% of Cis-R_untreated cells) for each sample.

## Sheet: Fig3B, 3D
Fig 3B
	Expt #1	Sample	Conditions	MTT_OD570			Average	Spheroid viability (% of A549/Cis-R_untreated cells)			Mean	SD
		A549/Cis-R	Untreated	0.134	0.134	0.131	0.133	100.752	100.752	98.4962	100	1.30229
		A549/Cis-R/BoxA	Untreated	0.095	0.086	0.093		71.4286	64.6617	69.9248	68.6717	3.55324
		A549/Cis-R	pretreated cisplatin	0.125	0.103	0.131		93.985	77.4436	98.4962	89.9749	11.0844
		A549/Cis-R/BoxA	pretreated cisplatin	0.065	0.067	0.05		48.8722	50.3759	37.594	45.614	6.98615
	Expt #2	Sample	Conditions	MTT_OD570			Average	Spheroid viability (% of A549/Cis-R_untreated cells)			Mean	SD
		A549/Cis-R	Untreated	0.154	0.134	0.135	0.141	109.22	95.0355	95.7447	100	7.9925
		A549/Cis-R/BoxA	Untreated	0.097	0.092	0.093		68.7943	65.2482	65.9574	66.6667	1.87642
		A549/Cis-R	pretreated cisplatin	0.134	0.128	0.132		95.0355	90.7801	93.617	93.1442	2.1667
		A549/Cis-R/BoxA	pretreated cisplatin	0.068	0.069	0.059		48.227	48.9362	41.844	46.3357	3.90608
Fig 3D
	Expt #1	Sample	Conditions	MTT_OD570			Average	Spheroid viability (% of H460/Cis-R_untreated cells)			Mean	SD
		H460/Cis-R	Untreated	0.462	0.408	0.432	0.434	106.452	94.0092	99.5392	100	6.23399
		H460/Cis-R/BoxA	Untreated	0.4	0.367	0.375		92.1659	84.5622	86.4055	87.7112	3.96644
		H460/Cis-R	pretreated cisplatin	0.441	0.508	0.501		101.613	117.051	115.438	111.367	8.48581
		H460/Cis-R/BoxA	pretreated cisplatin	0.125	0.141	0.141		28.8018	32.4885	32.4885	31.2596	2.12848
	Expt #2	Sample	Conditions	MTT_OD570			Average	Spheroid viability (% of H460/Cis-R_untreated cells)			Mean	SD
		H460/Cis-R	Untreated	0.471	0.496	0.573	0.513333	91.7532	96.6234	111.623	100	10.3565
		H460/Cis-R/BoxA	Untreated	0.425	0.39	0.468		82.7922	75.974	91.1688	83.3117	7.61071
		H460/Cis-R	pretreated cisplatin	0.475	0.466	0.561		92.5325	90.7792	109.286	97.5325	10.2163
		H460/Cis-R/BoxA	pretreated cisplatin	0.227	0.268	0.227		44.2208	52.2078	44.2208	46.8831	4.6113
	Expt #3	Sample	Conditions	MTT_OD570			Average	Spheroid viability (% of H460/Cis-R_untreated cells)			Mean	SD
		H460/Cis-R	Untreated	0.621	0.64	0.478	0.579667	107.131	110.408	82.4612	100	15.2772
		H460/Cis-R/BoxA	Untreated	0.418	0.46	0.397		72.1104	79.356	68.4876	73.318	5.53388
		H460/Cis-R	pretreated cisplatin	0.545	0.534	0.517		94.0196	92.1219	89.1892	91.7769	2.43359
		H460/Cis-R/BoxA	pretreated cisplatin	0.208	0.232	0.163		35.8827	40.023	28.1196	34.6751	6.04288
	Bar graphs were plotted using values of spheroid viability (% of Cis-R_untreated cells) from experiment #1, #2 for figure 3B and experiment #1, #2 and #3 for figure 3D.

## Sheet: Fig4B, 4D
Fig 4B
	Protein	Sample	Band intensity (AU)		Relative to β-actin		Relative to H3
			Expt#1	Expt#2	Expt#1	Expt#2	Expt#1	Expt#2
	β-actin	cytoplasmic_ A549/Cis-S	16.538	14.546	1	1
		cytoplasmic_ A549/Cis-R	16.178	14.168	1	1
		cytoplasmic_ A549/Cis-R/BoxA	16.793	14.177	1	1
	H3	nuclear_A549/Cis-S	29.394	33.54			1	1
		nuclear_A549/Cis-R	27.624	33.412			1	1
		nuclear_A549/Cis-R/BoxA	40.982	32.048			1	1
	HMGB1	cytoplasmic_ A549/Cis-S	12.929	13.645	0.781775	0.938059
		cytoplasmic_ A549/Cis-R	18.388	16.89	1.13661	1.19212
		cytoplasmic_ A549/Cis-R/BoxA	12.621	9.914	0.751563	0.699302
		nuclear_A549/Cis-S	17.536	19.659			0.596584	0.586136
		nuclear_A549/Cis-R	15.419	18.09			0.558174	0.541422
		nuclear_A549/Cis-R/BoxA	23.107	20.801			0.563833	0.649058
Fig 4D	Protein	Sample	Band intensity (AU)		Relative to β-actin		Relative to H3
			Expt#1	Expt#2	Expt#1	Expt#2	Expt#1	Expt#2
	β-actin	cytoplasmic_ H460/Cis-S	14.353	15.724	1	1
		cytoplasmic_ H460/Cis-R	14.198	15.632	1	1
		cytoplasmic_ H460/Cis-R/BoxA	16.117	15.783	1	1
	H3	nuclear_H460/Cis-S	31.669	36.838			1	1
		nuclear_H460/Cis-R	33.078	31.514			1	1
		nuclear_H460/Cis-R/BoxA	34.253	31.648			1	1
	HMGB1	cytoplasmic_ H460/Cis-S	16.506	18.099	1.15	1.15104
		cytoplasmic_ H460/Cis-R	21.047	22.577	1.48239	1.44428
		cytoplasmic_ H460/Cis-R/BoxA	10.559	12.051	0.655147	0.763543
		nuclear_H460/Cis-S	18.255	18.384			0.576431	0.49905
		nuclear_H460/Cis-R	12.009	10.975			0.363051	0.348258
		nuclear_H460/Cis-R/BoxA	19.475	19.598			0.568563	0.619249
	The relative expression of HMGB1 cellular localization, figure 4D was plotted using the ratio of HMGB1 band intensity to the internal control from experiments #1 and #2.
	* β-actin was used as the loading control for cytoplasmic protein extracts.
	** Histone H3 was used as the loading control for nuclear protein extracts.

## Sheet: S1_Fig
S1C_Fig
	Expt #1	A549/Cis-S	MTT_OD570, 48 h						Expt #1	A549/Cis-R	MTT_OD570, 48 h
		Cisplatin (ug/ml) >>	0	5	10	20	30			Cisplatin (ug/ml) >>	0	5	10	20	30
			0.31	0.269	0.202	0.081	0.076				0.293	0.28	0.227	0.16	0.062
			0.332	0.272	0.201	0.106	0.064				0.307	0.285	0.256	0.168	0.092
			0.357	0.286	0.221	0.102	0.054				0.264	0.284	0.262	0.156	0.081
		Mean	0.333							Mean	0.288
		A549/Cis-S	cell viability (% of control_untreated cells), 48 h							A549/Cis-R	cell viability (% of control_untreated cells), 48 h
		Cisplatin (ug/ml) >>	0	5	10	20	30			Cisplatin (ug/ml) >>	0	5	10	20	30
			93.0931	80.7808	60.6607	24.3243	22.8228				101.736	97.2222	78.8194	55.5556	21.5278
			99.6997	81.6817	60.3604	31.8318	19.2192				106.597	98.9583	88.8889	58.3333	31.9444
			107.207	85.8859	66.3664	30.6306	16.2162				91.6667	98.6111	90.9722	54.1667	28.125
		Mean	100	82.7828	62.4625	28.9289	19.4194			Mean	100	98.2639	86.2269	56.0185	27.1991
		SD	7.06185	2.72486	3.38421	4.03268	3.30785			SD	7.61518	0.918664	6.49903	2.12156	5.2697
	Expt #2	A549/Cis-S	MTT_OD570, 48 h						Expt #2	A549/Cis-R	MTT_OD570, 48 h
		Cisplatin (ug/ml) >>	0	5	10	20	30			Cisplatin (ug/ml) >>	0	5	10	20	30
			0.642	0.543	0.36	0.142	0.116				0.595	0.573	0.547	0.292	0.152
			0.6	0.461	0.346	0.145	0.117				0.573	0.571	0.446	0.295	0.151
			0.571	0.471	0.36	0.142	0.117				0.598	0.516	0.484	0.313	0.148
		Mean	0.604333							Mean	0.588667
		A549/Cis-S	cell viability (% of control_untreated cells), 48 h							A549/Cis-R	cell viability (% of control_untreated cells), 48 h
		Cisplatin (ug/ml) >>	0	5	10	20	30			Cisplatin (ug/ml) >>	0	5	10	20	30
			106.233	89.8511	59.5698	23.497	19.1947				101.076	97.3386	92.9219	49.6036	25.8211
			99.283	76.2824	57.2532	23.9934	19.3602				97.3386	96.9989	75.7644	50.1133	25.6512
			94.4843	77.9371	59.5698	23.497	19.3602				101.586	87.6557	82.2197	53.171	25.1416
		Mean	100	81.3569	58.7976	23.6624	19.305			Mean	100	93.9977	83.6353	50.9626	25.5379
		SD	5.90697	7.40258	1.33749	0.286605	0.0955351			SD	2.31887	5.49497	8.66587	1.92941	0.353624
	Expt #3	A549/Cis-S	MTT_OD570, 48 h						Expt #3	A549/Cis-R	MTT_OD570, 48 h
		Cisplatin (ug/ml) >>	0	5	10	20	30			Cisplatin (ug/ml) >>	0	5	10	20	30
			0.544	0.44	0.332	0.142	0.12				0.54	0.557	0.49	0.309	0.173
			0.518	0.43	0.331	0.142	0.117				0.536	0.554	0.494	0.307	0.164
			0.521	0.45	0.304	0.136	0.111				0.605	0.545	0.53	0.3	0.178
		Mean	0.527667							Mean	0.560333
		A549/Cis-S	cell viability (% of control_untreated cells), 48 h							A549/Cis-R	cell viability (% of control_untreated cells), 48 h
		Cisplatin (ug/ml) >>	0	5	10	20	30			Cisplatin (ug/ml) >>	0	5	10	20	30
			103.095	83.386	62.9185	26.9109	22.7416				96.3712	99.4051	87.4479	55.1457	30.8745
			98.168	81.4908	62.729	26.9109	22.1731				95.6573	98.8697	88.1618	54.7888	29.2683
			98.7366	85.2811	57.6121	25.7738	21.036				107.971	97.2635	94.5866	53.5396	31.7668
		Mean	100	83.386	61.0865	26.5319	21.9836			Mean	100	98.5128	90.0654	54.4914	30.6365
		SD	2.69572	1.89514	3.01042	0.656494	0.86846			SD	6.9127	1.11451	3.93164	0.843394	1.26614
	Bar graphs for figure S1C were generated using all values of cell viability (% of control_untreated cells) from experiment #1, #2, and #3.
S1D_Fig
	Expt #1	H460/Cis-S	MTT_OD570, 48 h						Expt #1	H460/Cis-R	MTT_OD570, 48 h
		Cisplatin (ug/ml) >>	0	5	10	20	30			Cisplatin (ug/ml) >>	0	5	10	20	30
			1.128	0.653	0.546	0.106	0.057				0.867	0.794	0.592	0.577	0.398
			1.085	0.647	0.582	0.134	0.056				0.887	0.837	0.564	0.623	0.417
			1.271	0.671	0.559	0.142	0.053				0.882	0.918	0.598	0.574	0.394
		Mean	1.16133							Mean	0.878667
		H460/Cis-S	cell viability (% of control_untreated cells), 48 h							H460/Cis-R	cell viability (% of control_untreated cells), 48 h
		Cisplatin (ug/ml) >>	0	5	10	20	30			Cisplatin (ug/ml) >>	0	5	10	20	30
			97.1297	56.2285	47.0149	9.12744	4.90815				98.6722	90.3642	67.3748	65.6677	45.2959
			93.4271	55.7118	50.1148	11.5385	4.82204				100.948	95.258	64.1882	70.9029	47.4583
			109.443	57.7784	48.1343	12.2273	4.56372				100.379	104.476	68.0577	65.3263	44.8407
		Mean	100	56.5729	48.4214	10.9644	4.76464			Mean	100	96.6995	66.5402	67.2989	45.8649
		SD	8.38495	1.07549	1.56975	1.62772	0.179248			SD	1.18456	7.16574	2.06535	3.12577	1.39851
	Expt #2	H460/Cis-S	MTT_OD570, 48 h						Expt #2	H460/Cis-R	MTT_OD570, 48 h
		Cisplatin (ug/ml) >>	0	5	10	20	30			Cisplatin (ug/ml) >>	0	5	10	20	30
			1.244	0.763	0.698	0.183	0.061				1.095	0.954	0.624	0.541	0.408
			1.167	0.701	0.627	0.183	0.062				1.134	0.965	0.619	0.54	0.483
			1.179	0.685	0.628	0.163	0.064				1.112	1.08	0.668	0.58	0.502
		Mean	1.19667							Mean	1.11367
		H460/Cis-S	cell viability (% of control_untreated cells), 48 h							H460/Cis-R	cell viability (% of control_untreated cells), 48 h
		Cisplatin (ug/ml) >>	0	5	10	20	30			Cisplatin (ug/ml) >>	0	5	10	20	30
			103.955	63.7604	58.3287	15.2925	5.09749				98.3239	85.663	56.0311	48.5783	36.6357
			97.5209	58.5794	52.3955	15.2925	5.18106				101.826	86.6507	55.5822	48.4885	43.3702
			98.5237	57.2423	52.4791	13.6212	5.34819				99.8503	96.977	59.982	52.0802	45.0763
		Mean	100	59.8607	54.4011	14.7354	5.20891			Mean	100	89.7635	57.1984	49.7157	41.6941
		SD	3.462	3.44279	3.40164	0.964931	0.127648			SD	1.75576	6.26649	2.4211	2.04826	4.46296
	Bar graphs for figure S1D were generated using all values of cell viability (% of control_untreated cells) from experiment #1 and #2.

## Sheet: S2_Fig
S2A_Fig
	#n	Sample	Conditions	Colony number	Average	Colony forming (% of A549/Cis-S_pretreated cells)	Mean	SD
	1	A549/Cis-S	pretreated cisplatin	45	45.3333	99.2647	100	9.94687
	2	A549/Cis-S	pretreated cisplatin	50		110.294
	3	A549/Cis-S	pretreated cisplatin	41		90.4412
	1	A549/Cis-S/BoxA	pretreated cisplatin	7		15.4412	14.7059	1.27357
	2	A549/Cis-S/BoxA	pretreated cisplatin	7		15.4412
	3	A549/Cis-S/BoxA	pretreated cisplatin	6		13.2353
S2B_Fig
	#n	Sample	Conditions	Colony number	Average	Colony forming (% of H460/Cis-S_pretreated cells)	Mean	SD
	1	H460/Cis-S	pretreated cisplatin	224	204.667	109.428	99.9837	8.53629
	2	H460/Cis-S	pretreated cisplatin	200		97.704
	3	H460/Cis-S	pretreated cisplatin	190		92.8188
	1	H460/Cis-S/BoxA	pretreated cisplatin	36		17.5867	15.4698	2.20286
	2	H460/Cis-S/BoxA	pretreated cisplatin	32		15.6326
	3	H460/Cis-S/BoxA	pretreated cisplatin	27		13.19
	Bar graphs for figure S2A and S2B were generated using triplicate values of colony forming (% of Cis-S_pretreated cells) for each sample.

## Sheet: S3_Fig
S3B_Fig
	Protein	Sample	Band intensity (AU)	Relative to β-actin
	β-actin	A549/Cis-S	19.461	1
		A549/Cis-R	16.961	1
		A549/Cis-R/BoxA	15.052	1
		H460/Cis-S	12.657	1
		H460/Cis-R	19.243	1
		H460/Cis-R/BoxA	16.625	1
	p53	A549/Cis-S	13.865	0.712451
		A549/Cis-R	14.285	0.842226
		A549/Cis-R/BoxA	14.685	0.975618
		H460/Cis-S	12.099	0.955914
		H460/Cis-R	26.909	1.39838
		H460/Cis-R/BoxA	20.158	1.21251
	Relative band intensities of p53 protein normalized to β-actin, figure S3B were used to generate the bar plot.

## Sheet: S5_Fig
S5B_Fig
	Expt #1	Sample	Conditions	MTT_OD570			Average	Spheroid viability (% of A549/Cis-S_untreated cells)			Mean	SD
		A549/Cis-S	Untreated	0.093	0.094	0.095	0.094	98.9362	100	101.064	100	1.06383
		A549/Cis-S/BoxA	Untreated	0.072	0.068	0.069		76.5957	72.3404	73.4043	74.1135	2.21454
		A549/Cis-S	pretreated cisplatin	0.056	0.055	0.056		59.5745	58.5106	59.5745	59.2199	0.614202
		A549/Cis-S/BoxA	pretreated cisplatin	0.032	0.039	0.032		34.0426	41.4894	34.0426	36.5248	4.29942
	Expt #2	Sample	Conditions	MTT_OD570			Average	Spheroid viability (% of A549/Cis-S_untreated cells)			Mean	SD
		A549/Cis-S	Untreated	0.165	0.151	0.157	0.157667	104.651	95.7717	99.5772	100	4.45482
		A549/Cis-S/BoxA	Untreated	0.102	0.129	0.137		64.6934	81.8182	86.8922	77.8013	11.6318
		A549/Cis-S	pretreated cisplatin	0.079	0.091	0.085		50.1057	57.7167	53.9112	53.9112	3.8055
		A549/Cis-S/BoxA	pretreated cisplatin	0.059	0.06	0.06		37.4207	38.055	38.055	37.8436	0.366184
S5D_Fig
	Expt #1	Sample	Conditions	MTT_OD570			Average	Spheroid viability (% of H460/Cis-S_untreated cells)			Mean	SD
		H460/Cis-S	Untreated	0.508	0.597	0.585	0.563333	90.1775	105.976	103.846	100	8.57294
		H460/Cis-S/BoxA	Untreated	0.3369	0.317	0.401		59.8047	56.2722	71.1834	62.4201	7.79208
		H460/Cis-S	pretreated cisplatin	0.114	0.192	0.164		20.2367	34.0828	29.1124	27.8107	7.01427
		H460/Cis-S/BoxA	pretreated cisplatin	0.069	0.08	0.057		12.2485	14.2012	10.1183	12.1893	2.04206
	Expt #2	Sample	Conditions	MTT_OD570			Average	Spheroid viability (% of H460/Cis-S_untreated cells)			Mean	SD
		H460/Cis-S	Untreated	0.556	0.557	0.508	0.540333	102.899	103.085	94.016	100	5.18309
		H460/Cis-S/BoxA	Untreated	0.401	0.349	0.314		74.2134	64.5898	58.1123	65.6385	8.10166
		H460/Cis-S	pretreated cisplatin	0.163	0.199	0.215		30.1666	36.8291	39.7903	35.5953	4.92905
		H460/Cis-S/BoxA	pretreated cisplatin	0.063	0.057	0.062		11.6595	10.549	11.4744	11.2276	0.59492
	Expt #3	Sample	Conditions	MTT_OD570			Average	Spheroid viability (% of H460/Cis-S_untreated cells)			Mean	SD
		H460/Cis-S	Untreated	0.33	0.297	0.393	0.34	97.0588	87.3529	115.588	100	14.3456
		H460/Cis-S/BoxA	Untreated	0.194	0.298	0.215		57.0588	87.6471	63.2353	69.3137	16.1747
		H460/Cis-S	pretreated cisplatin	0.0842	0.079	0.081		24.7647	23.2353	23.8235	23.9412	0.771463
		H460/Cis-S/BoxA	pretreated cisplatin	0.057	0.071	0.054		16.7647	20.8824	15.8824	17.8431	2.66876
	Bar graphs were plotted using values of spheroid viability (% of Cis-S_untreated cells) from experiment #1, #2 for figure S5B and experiment #1, #2 and #3 for figure S5D.
